# Supplementary material for: PDMS-Encapsulated MXene@Polyester Fabric Strain Sensor for Multifunctional Sensing Applications
Source: Nanomaterials (Basel). 2022 Mar 5;12(5):871. doi: 10.3390/nano12050871 (PMC8912599; doi:10.3390/nano12050871)
Supplement: Supplementary file 1 [file nanomaterials-12-00871-s001.zip]

Archive with 1 entries (1 files):
- nanomaterials-1606403-supplementary.pdf
